# Supplementary material for: Development of live attenuated Enterovirus 71 vaccine strains that confer protection against lethal challenge in mice
Source: Sci Rep. 2019 Mar 18;9:4805. doi: 10.1038/s41598-019-41285-z (PMC6423319; doi:10.1038/s41598-019-41285-z)
Supplement: Supplementary file 1 — Raw Data [file 41598_2019_41285_MOESM1_ESM.zip]

Archive with 17 entries (17 files):
- Fig 1a_Sequencing data/Seq results for insertion of let-7a.ab1
- Fig 1a_Sequencing data/Seq results for insertion of miR-124a.ab1
- Fig 1c_Before and after infection.pzfx
- Fig 2_Quantification of PFU.pzfx
- Fig 3a_Kinetics for piY.pzfx
- Fig 3b_RT-PCR for miRNA Inhibitor.pzfx
- Fig 4_TCID50 for miRNA-infected cells[new].pzfx
- Fig 5a_Weight vs dpi.pzfx
- Fig 5b_Clin Health Score.pzfx
- Fig 6b_ELISPOT graph.pzfx
- Fig 7_IHC Data/Healthy Spinal cord IHC ENV 1IN100_10X.jpg
- Fig 7_IHC Data/Healthy Spinal cord pIY_40X.jpg
- Fig 7_IHC Data/Skeletal muscle IHC ENV 1IN100_20X[1].jpg
- Fig 7_IHC Data/Skeletal muscle IHC ENV 1IN100_20X[2].jpg
- Fig 7_IHC Data/Skeletal muscle X40.jpg
- Fig 7_IHC Data/Spinal cord muscle IHC ENV 1IN100_4X.jpg
- Fig 7_IHC Data/Spinal cord PBS_10X.jpg
